# Supplementary material for: Predictive Neural Network Modeling for Almond Harvest Dust Control
Source: Sensors (Basel). 2024 Mar 27;24(7):2136. doi: 10.3390/s24072136 (PMC11014124; doi:10.3390/s24072136)
Supplement: Supplementary file 1 [file sensors-24-02136-s001.zip]

Archive with 2 entries (2 files):
- Paper_supplemet.pdf
- supplementary-Data collected and used.xlsx
