# Supplementary material for: Predictive Neural Network Modeling for Almond Harvest Dust Control
Source: Sensors (Basel). 2024 Mar 27;24(7):2136. doi: 10.3390/s24072136 (PMC11014124; doi:10.3390/s24072136)
Supplement: Supplementary file 1 [file sensors-24-02136-s001.zip › supplementary-Data collected and used.xlsx]

## Sheet: Sheet1
Horizontal Brush Speed	Angular Velocity of Vertical Brushes	Forward Speed	PM2.5	PM10
30	30	50	0.221	0.365
30	40	50	0.089	0.101
30	50	50	0.094	0.109
30	60	50	0.094	0.114
30	70	50	0.1	0.122
30	80	50	0.091	0.106
30	90	50	0.097	0.126
40	90	50	0.13	0.163
50	90	50	0.099	0.125
60	90	50	0.089	0.108
70	90	50	0.081	0.097
80	90	50	0.756	1.31
90	90	50	5.16	9.8
100	90	50	0.395	0.674
110	90	50	0.165	0.238
120	90	50	0.095	0.119
130	90	50	0.076	0.096
140	90	50	1.66	2.97
150	90	50	0.204	0.294
160	90	50	0.977	1.7
160	90	100	10.3	17.6
160	90	75	3.32	6.05
160	90	125	0.967	1.37
160	90	150	0.881	1.46
160	90	175	1.35	1.63
0	90	175	0.164	0.201
0	90	100	1.08	1.77
0	90	50	0.695	1.08
0	50	50	5.39	9.14
50	0	50	0.091	0.13
100	0	50	0.092	0.126
160	0	100	3.54	6.21
100	50	75	0.077	0.092
100	90	100	2.04	3.88
100	90	175	0.078	0.105
100	70	100	0.076	0.099
160	50	150	0.096	0.111
120	70	175	0.104	0.13
70	90	100	0.078	0.105
70	90	175	0.074	0.104
160	43	100	0.078	0.105
140	60	125	0.085	0.11
80	80	150	0.185	0.273
50	50	50	0.025	0.04
50	50	100	0.026	0.044
50	50	150	0.046	0.069
50	70	50	0.025	0.043
50	70	100	0.023	0.045
50	70	150	0.039	0.052
50	90	50	3.35	7.07
70	0	50	0.033	0.053
70	0	100	0.026	0.041
70	0	150	0.042	0.097
70	30	50	0.752	1.48
70	30	100	1.92	3.49
70	30	150	0.025	0.042
70	50	50	0.043	0.091
70	50	100	0.032	0.063
70	50	150	0.631	1.33
70	70	50	4.74	8.46
70	70	100	0.174	0.294
90	0	50	0.297	0.437
90	0	100	0.032	0.064
90	0	150	0.031	0.092
90	30	100	0.031	0.068
90	30	50	0.079	0.113
90	30	150	0.063	0.145
90	50	50	0.034	0.058
90	50	100	0.059	0.079
90	50	150	0.038	0.075
90	70	50	0.025	0.044
90	70	100	0.026	0.054
110	0	100	0.033	0.058
110	0	150	0.028	0.047
110	30	50	0.858	1.6
110	30	100	0.035	0.06
110	30	150	2.8	4.48
110	50	50	0.063	0.127
110	50	150	0.147	0.224
110	70	50	3.48	7.35
130	0	50	0.207	0.312
130	0	100	0.024	0.039
130	0	150	0.019	0.029
130	30	50	0.024	0.043
130	30	100	0.017	0.029
130	30	150	0.03	0.058
130	50	50	2.56	4.85
130	50	100	0.034	0.067
130	50	150	0.247	0.463
130	70	50	3.87	6.91
130	90	150	0.291	0.383
150	0	50	0.424	0.772
150	0	150	0.026	0.096
150	30	50	2.97	5.75
150	30	100	0.032	0.052
150	30	150	0.02	0.039
150	50	50	1.9	3.6
150	60	100	2.1	3.7
150	60	150	0.7	0.9
150	60	0	0.5	0.7
